# Supplementary material for: Realizing Broadband NIR Photodetection and Ultrahigh Responsivity with Ternary Blend Organic Photodetector
Source: Nanomaterials (Basel). 2022 Apr 18;12(8):1378. doi: 10.3390/nano12081378 (PMC9027253; doi:10.3390/nano12081378)
Supplement: Supplementary file 1 [file nanomaterials-12-01378-s001.zip]

Archive with 1 entries (1 files):
- nanomaterials-1678697-supplementary.pdf
